# Supplementary material for: Scaffold Repurposing Reveals New Nanomolar Phosphodiesterase Type 5 (PDE5) Inhibitors Based on Pyridopyrazinone Scaffold: Investigation of In Vitro and In Silico Properties
Source: Pharmaceutics. 2022 Sep 15;14(9):1954. doi: 10.3390/pharmaceutics14091954 (PMC9501832; doi:10.3390/pharmaceutics14091954)
Supplement: Supplementary file 1 [file pharmaceutics-14-01954-s001.zip]

Archive with 1 entries (1 files):
- pharmaceutics-1872916-supplementary.pdf
